# Supplementary material for: More comprehensive forensic genetic marker analyses for accurate human remains identification using massively parallel DNA sequencing
Source: BMC Genomics. 2016 Oct 17;17(Suppl 9):750. doi: 10.1186/s12864-016-3087-2 (PMC5073988; doi:10.1186/s12864-016-3087-2)
Supplement: Additional file 4: — Phenotype-informative SNP analysis results for 140-year-old skeletal remains from Deadwood, Dakota using the: A) Illumina® ForenSeq™ DNA Signature Prep Kit and B) HID-Ion AmpliSeq™ Externally Visible Characteristics (EVC) Prototype Panel (E1 = elution #1; E2 = elution #2). Concordant results were used to generate a composite profile (C). (XLSX 12 kb) [file 12864_2016_3087_MOESM4_ESM.xlsx]

## Sheet: Supp Table 3
	Illumina MiSeq® Data	rs12896399	rs28777	rs1393350	rs16891982	rs12203592	N29insA	rs1042602	rs2378249	rs12821256	rs1800407	rs12913832	rs683	rs2402130	rs4959270	rs1805005	rs1805006	rs2228479	rs1110400	rs11547464	rs1805007	rs1805008	rs1805009	rs885479	rs201326893_Ys52OCH
A	Deadwood Femur 007.001 E1	G/G	A/A				C/C	C/C	A/A					A/A					T/T	G/G	C/C	T/T		G/G	C/C
	Deadwood Femur 008.001 E1	G/G	A/A	G/G	G/G	C/T	C/C	C/C	G/A	T/T	G/G	A/G	C/A	A/A	C/A	G/G	C/C	G/G	T/T	G/G	C/C	T/T	G/G	G/G	C/C
	Deadwood Femur 008.002 E1	G/G	A/A	G/G	G/G	C/T	C/C	C/C	G/A	T/T	G/G	A/G	C/A	A/A	C/A	G/G	C/C	G/G	T/T	G/G	C/C	T/T	G/G	G/G	C/C
	Deadwood Femur 008.002 E2	G/G		G/G		T/T	C/C	C/C			G/G			A/A	C/A	G/G		G/G	T/T	G/G	C/C	T/T	G/G	G/G	C/C
	Ion Torrent PGM® Data	rs12896399	rs28777	rs1393350	rs16891982	rs12203592	N29insA	rs1042602	rs2378249	rs12821256	rs1800407	rs12913832	rs683	rs2402130	rs4959270	rs1805005	rs1805006	rs2228479	rs1110400	rs11547464	rs1805007	rs1805008	rs1805009	rs885479	Y152OCH
B	Deadwood Femur 008.001 E1	G/G	A/A	G/G	G/G		C/C	C/C	G/A	T/T	G/G	A/G	C/A	A/A	C/A	G/G	C/C	G/G	T/T	G/G	C/C	T/T	G/G	G/G	CC
	Deadwood Femur 008.002 E1	G/G	A/A	G/G	G/G		C/C	C/C	G/A	T/T	G/G	A/G	C/A	A/A	C/A	G/G	C/C	G/G	T/T	G/G	C/C	T/T	G/G	G/G	CC
	Deadwood Femur 008.002 E2		A/A	G/G	G/G		C/C		G/A	T/T	G/G	A/G	C/A	A/A	C/A	G/G	C/C	G/G	T/T	G/G	C/C	T/T		G/G	CC
		rs12896399	rs28777	rs1393350	rs16891982	rs12203592	N29insA	rs1042602	rs2378249	rs12821256	rs1800407	rs12913832	rs683	rs2402130	rs4959270	rs1805005	rs1805006	rs2228479	rs1110400	rs11547464	rs1805007	rs1805008	rs1805009	rs885479	Y152OCH
C	Composite Phenotype SNP Profile	G/G	A/A	G/G	G/G	C/T	C/C	C/C	G/A	T/T	G/G	A/G	C/A	A/A	C/A	G/G	C/C	G/G	T/T	G/G	C/C	T/T	G/G	G/G	C/C
